# Supplementary material for: Microbiological and Toxicological Hazards in Sewage Treatment Plant Bioaerosol and Dust
Source: Toxins (Basel). 2021 Sep 28;13(10):691. doi: 10.3390/toxins13100691 (PMC8540054; doi:10.3390/toxins13100691)
Supplement: Supplementary file 1 [file toxins-13-00691-s001.zip]

Archive with 1 entries (1 files):
- toxins-1375486-supplementary.pdf
